# Supplementary material for: Sequential Phage Delivery Can Outperform Cocktails by Delaying Cross-Resistance Evolution
Source: Viruses. 2026 Mar 25;18(4):404. doi: 10.3390/v18040404 (PMC13119524; doi:10.3390/v18040404)
Supplement: Supplementary file 1 [file viruses-18-00404-s001.zip]

Archive with 1 entries (1 files):
- viruses-4149377-supplementary.pdf
